# Supplementary material for: atBioNet– an integrated network analysis tool for genomics and biomarker discovery
Source: BMC Genomics. 2012 Jul 20;13:325. doi: 10.1186/1471-2164-13-325 (PMC3443675; doi:10.1186/1471-2164-13-325)
Supplement: Additional file 1 — Description of data: List of all seed genes using various IDs in all three case studies. The highlighted columns are the input gene ID at atBioNet. [file 1471-2164-13-325-S1.xls]

## Sheet: Acute leukemias
Original GeneName	EntrezGeneID
Acyl-coenzyme A dehydrogenase	34
Adenosine deaminase	100
(Ca2+) ATPase	488
Azurocidin	566
Catalase	847
Cyclin D3	896
CD33	945
MB-1	973
Cystatin C	1401
Cathepsin D	1509
CyP3	1574
Adipsin	1675
Deoxyhypusine synthase	1725
ATPase	1769
Proteoglycan 1	2131
TFIIE beta	2961
HoxA9	3205
IL-7 receptor	3575
IL-8	3576
IRF2	3660
CD11c	3687
Op18	3925
Leptin receptor	3953
LTC4 synthase	4056
LYN	4067
Lysozyme	4069
Lectin	4153
MCL1	4170
MCM3	4172
c-myb	4602
myosin light chain	4638
MAD-3	4792
Properdin	5199
proteasome iota	5687
RbAp48	5928
SNF2	6595
SNF2	6597
SRP9	6726
E2A	6929
Topoisomerase II beta	7155
Zyxin	7791
Dynein light chain	8655
p62	8878
Rabaptin-5	9135
Ebp72	9399
Fumarylacetoacetate	81889
Heterochromatin protein p25
HKrT-1
IL-8 precursor
Inducible protein

## Sheet: Lupus
Original GeneName
IFI35
IFIT1
IFIT3
IFITM1
MX1
OAS1
STAT1
STAT2
CCL2
CXCL1
SOCS1
SOCS3
CCL3
CCR1
CD163
FCGR1A
IL1R2
IL1B
IL1RN
IL8
NFAT5
TRA@
MAP2K3
MAP2K6
SMAD3
FCGR2A
FCGR2B
NFKBIA
CDKN1C
CDKN1A
DUSP1
EP300
FOS
JUN
PRKACA
PRKACB
SLPI

## Sheet: Breast cancer
Original ID	Original GeneName	EntrezGeneID
NM_001282	AP2B1	163
NM_001809	CENPA	1058
X05610	COL4A2	1284
NM_000788	DCK	1633
AI738508	ECT2	1894
NM_000127	EXT1	2131
NM_002019	FLT1	2321
NM_002073	GNAZ	2781
NM_000849	GSTM3	2947
AF055033	IGFBP5	3488
NM_000599	IGFBP5	3488
AI283268	STMN1	3925
NM_005915	MCM6	4175
NM_004994	MMP9	4318
NM_000436	OXCT	5019
NM_002916	RFC4	5984
NM_006931	SLC2A3	6515
NM_003239	TGFB3	7043
AF073519	SERF1A	8293
NM_003607	PK428	8476
AI741117	TMEFF1	8577
NM_003748	ALDH4	8659
NM_003862	FGF18	8817
NM_003875	GMPS	8833
NM_003882	WISP1	8840
NM_003981	PRC1	9055
NM_004702	CCNE2	9134
NM_014791	KIAA0175	9833
NM_006101	HEC	10403
NM_006117	PECI	10455
NM_014889	MP1	10531
NM_006681	NMU	10874
NM_007036	ESM1	11082
NM_014321	ORC6L	23594
AA555029_RC	LETMD1	25875
AA404325	MYRIP	25924
U82987	BBC3	27113
NM_016359	LOC51203	51203
NM_015984	UCH37	51377
NM_016448	L2DTL	51514
NM_016577	RAB6B	51560
W90004	SM-20	54583
NM_018354	FLJ11190	55321
NM_018401	HSA250839	55351
NM_020188	DC13	56942
NM_020386	LOC57110	57110
AL080079	DKFZP564D0462	57211
AB037863	KIAA1442	57593
NM_020974	CEGP1	57758
AF201951	CFFM4	58475
AI583960	FLJ11354/DHX58	79132
AI817737	FLJ22477	79791
AF052162	FLJ12443	79888
AI224578	GRHL2	79977
AL137718	DIAPH3	81624
AI813331	DIAPH3	81624
AI992158	CDCA7	83879
AL080059	TSPYL5	85453
AK000745	MTDH	92140
AA528243	RTN4RL1	146760
AI918032	RUNDC1	146923
AI694320	ZNF385B	151126
AA834945	LIN9	286826
NM_007203	AKAP2	445815
AW024884	LOC643008	643008
AF257175
AA992378
AI377418
AI554061
AW014921
