# Supplementary material for: atBioNet– an integrated network analysis tool for genomics and biomarker discovery
Source: BMC Genomics. 2012 Jul 20;13:325. doi: 10.1186/1471-2164-13-325 (PMC3443675; doi:10.1186/1471-2164-13-325)
Supplement: Additional file 2 — The 14 literature-identified potential SLE biomarkers in case study 2. [file 1471-2164-13-325-S2.xls]

## Sheet: Sheet4
Gene ID	Gene Name	Module	PMID	Description
1647	GADD45A	1	11970874	Gadd45a(-/-) mice develop an autoimmune disease, similar to human SLE
5111	PCNA	1	2886661	PCNA/cyclin: a lupus antigen connected with DNA replication
3552	IL1A	1	3259964	Novel and enhanced IL-1 gene expression in autoimmune mice with lupus
6775	STAT4	1	17804842	A haplotype of STAT4 is associated with increased risk for SLE
4313	MMP2	1	18471998	Elevated circulatory MMP-2 levels and activities in patients with SLE
2113	ETS1	2	20169177	Variants in ETS1 associated with systemic lupus erythematosus
6778	STAT6	2	20530519	STAT6 gene polymorphisms are associated with SLE in Chinese patients
7421	VDR	2	11898916	Vitamin D receptor (VDR) genes BsmI polymorphisms were markers for susceptibility to or severity of SLE in Chinese patients
387082	SUMO4	2	16249223	SUMO4 polymorphisms analysed do not play a role in the susceptibility to or severity of SLE
7297	TYK2	2	17384181	Association to SLE from individual SNPs and haplotypes in TYK2
3065	HDAC1	2	18347343	HDAC inhibitor reduces cytokine storm and facilitates induction of chimerism that reverses lupus in anti-CD3 conditioning regimen
7852	CXCR4	2	19299746	CXCR4/CXCL12 hyperexpression plays a pivotal role in the pathogenesis of lupus
3726	JUNB	2	19918056	Epidermal loss of JunB leads to a SLE phenotype
3717	JAK2	2	21880982	Inhibitors of JAK2 to treat the debilitative disease SLE
